# Supplementary material for: Heimdallarchaea encodes profilin with eukaryotic-like actin regulation and polyproline binding
Source: Commun Biol. 2021 Sep 1;4:1024. doi: 10.1038/s42003-021-02543-x (PMC8410842; doi:10.1038/s42003-021-02543-x)
Supplement: Supplementary file 5 — Supplementary Data 1 [file 42003_2021_2543_MOESM5_ESM.xlsx]

## Sheet: energies
	Overall	Bonds	Angles	Impropers	Dihedrals	VDW	Electrostatic	NOE	cDIH	Viol >0.4 A	Viol> 4deg	Viol >0.3 A	Viol >3	Max deg
heimdall_cns_w_26.pdb:REMARK energies: -4922.36	-4922.36	83.1043	254.249	111.441	688.793	-629.079	-5440.46	0.768948	8.82306	0	0	0	0
heimdall_cns_w_42.pdb:REMARK energies: -4896.42	-4896.42	86.4464	297.556	129.329	683.143	-640.264	-5467.16	0.989637	13.5439	0	1
heimdall_cns_w_20.pdb:REMARK energies: -4879.48	-4879.48	93.6137	241.542	136.098	674.369	-609.15	-5426.12	2.52487	7.64799	1	0
heimdall_cns_w_39.pdb:REMARK energies: -4872.16	-4872.16	83.0098	298.37	137.574	681.245	-599.768	-5489.17	1.02364	15.5581	1	2
heimdall_cns_w_7.pdb:REMARK energies: -4857.21	-4857.21	82.2532	268.121	101.263	678.897	-613.266	-5384.8	1.04773	9.27883	0	0	0	1	3.5
heimdall_cns_w_18.pdb:REMARK energies: -4853.57	-4853.57	82.7516	257.073	101.833	692.591	-617.914	-5375.45	0.818364	4.73426	0	0	0	0
heimdall_cns_w_32.pdb:REMARK energies: -4847.98	-4847.98	85.688	258.741	118.945	683.275	-621.897	-5384.24	0.838056	10.6665	0	1
heimdall_cns_w_9.pdb:REMARK energies: -4846.09	-4846.09	89.6717	285.436	117.687	676.167	-631.332	-5396.34	0.820883	11.8005	0	1
heimdall_cns_w_25.pdb:REMARK energies: -4832.65	-4832.65	78.6773	296.645	119.155	688.977	-638.329	-5388.8	0.833227	10.1975	0	0	0	1	3.5
heimdall_cns_w_28.pdb:REMARK energies: -4823.2	-4823.2	81.6877	267.026	124.998	688.656	-618.562	-5381.51	0.949269	13.5564	0	2
heimdall_cns_w_12.pdb:REMARK energies: -4817.29	-4817.29	87.5948	276.295	130.329	676.962	-618.754	-5378.4	1.01388	7.67309	0	0	0	0
heimdall_cns_w_45.pdb:REMARK energies: -4797.66	-4797.66	91.1306	284.601	128.658	681.163	-605.767	-5386.56	0.898408	8.21545	0	0	0	1	3.2
heimdall_cns_w_47.pdb:REMARK energies: -4790.4	-4790.4	88.9613	301.089	122.062	691.137	-606.577	-5398.95	1.11396	10.7706	0	0	0	2	3.3
heimdall_cns_w_48.pdb:REMARK energies: -4784.7	-4784.7	85.7664	289.288	126.865	690.54	-608.111	-5390.73	1.18679	20.4896	0	3
heimdall_cns_w_1.pdb:REMARK energies:	-4782.06	90.5217	287.043	121.833	683.216	-589.371	-5389.11	0.906177	12.8966	0	1
heimdall_cns_w_41.pdb:REMARK energies: -4776.89	-4776.89	84.2281	277.407	118.089	676.162	-591.965	-5352.69	1.20204	10.6733	0	0	1	3	3.3
heimdall_cns_w_10.pdb:REMARK energies: -4765.09	-4765.09	83.7047	249.628	101.727	694.874	-647.419	-5256.36	0.80177	7.96139	0	0	1	3	3.4
heimdall_cns_w_44.pdb:REMARK energies: -4750.93	-4750.93	82.3282	266.63	157.947	677.006	-628.686	-5316.48	0.933439	9.39226	0	1
heimdall_cns_w_11.pdb:REMARK energies: -4749.67	-4749.67	84.3681	263.448	135.158	681.039	-604.08	-5322.13	0.9768	11.5532	0	1
heimdall_cns_w_6.pdb:REMARK energies: -4744.49	-4744.49	87.3742	290.472	131.671	676.724	-629.49	-5309.57	0.846924	7.48335	0	1
heimdall_cns_w_14.pdb:REMARK energies: -4740.52	-4740.52	84.8035	285.397	127.334	663.845	-616.897	-5294.23	0.852299	8.37812	0	0	0	2	3.3
heimdall_cns_w_29.pdb:REMARK energies: -4738.67	-4738.67	79.061	272.193	107.846	684.016	-625.01	-5273.38	0.801556	15.799	0	2
heimdall_cns_w_16.pdb:REMARK energies: -4735.08	-4735.08	99.922	297.447	131.863	674.644	-635.235	-5313.42	0.960662	8.74575	0	0	0	1	3.8
heimdall_cns_w_8.pdb:REMARK energies: -4719.91	-4719.91	89.1374	247.382	110.234	676.969	-642.326	-5210.94	0.990652	8.64802	1	1
heimdall_cns_w_49.pdb:REMARK energies: -4713.54	-4713.54	88.7587	304.797	151.953	678.293	-598.618	-5360.81	1.01885	21.0671	0	1
heimdall_cns_w_24.pdb:REMARK energies: -4710.7	-4710.7	94.5351	293.173	123.841	681.147	-605.694	-5306.08	0.897571	7.48071	0	0	0	0
heimdall_cns_w_21.pdb:REMARK energies: -4705.01	-4705.01	87.9177	285.87	136.679	675.296	-613.56	-5289.86	0.910654	11.7389	0	0	1	3	3.5
heimdall_cns_w_30.pdb:REMARK energies: -4704.99	-4704.99	83.9203	291.602	135.248	670.957	-603.392	-5295.2	0.977129	10.8987	0	1
heimdall_cns_w_36.pdb:REMARK energies: -4697.23	-4697.23	91.6873	314.904	138.588	686.921	-595.194	-5346.26	0.890723	11.2265	0	1
heimdall_cns_w_15.pdb:REMARK energies: -4689.16	-4689.16	86.4365	248.587	115.11	672.236	-635.708	-5180.85	0.867494	4.16391	0	0	0	0
heimdall_cns_w_2.pdb:REMARK energies: -4689.05	-4689.05	85.0762	256.871	121.955	680.867	-644.583	-5202.79	0.908618	12.6449	0	1
heimdall_cns_w_33.pdb:REMARK energies: -4687.54	-4687.54	77.898	281.516	105.289	690.66	-582.505	-5282.03	0.948571	20.6828	0	2
heimdall_cns_w_50.pdb:REMARK energies: -4687.1	-4687.1	91.6973	275.335	145.351	678.261	-620.001	-5275.38	1.18086	16.4506	0	1
heimdall_cns_w_31.pdb:REMARK energies: -4684.7	-4684.7	93.3413	272.149	120.265	675.978	-604.952	-5251.39	1.0783	8.82574	0	0	0	1	3.8
heimdall_cns_w_13.pdb:REMARK energies: -4684.65	-4684.65	87.5515	278.181	126.495	681.094	-618.881	-5250.28	0.9012	10.2827	0	0	0	2	3.4
heimdall_cns_w_23.pdb:REMARK energies: -4678.95	-4678.95	89.65	307.36	149.407	683.502	-618.687	-5308.27	1.23358	16.8543	0	1
heimdall_cns_w_22.pdb:REMARK energies: -4670.78	-4670.78	90.2177	315.618	138.12	681.455	-579.288	-5331.05	0.953291	13.1866	0	0	0	2	3.6
heimdall_cns_w_43.pdb:REMARK energies: -4668.69	-4668.69	92.2335	296.701	136.569	694.452	-606.741	-5292.83	1.0626	9.86404	0	1
heimdall_cns_w_19.pdb:REMARK energies: -4666.26	-4666.26	91.1804	280.652	125.1	678.545	-620.193	-5229.06	0.793252	6.71401	0	0	0	0
heimdall_cns_w_27.pdb:REMARK energies: -4646.58	-4646.58	81.7332	291.167	124.334	673.273	-635.932	-5192.03	0.75497	10.1218	0	0	0	2	3.2
heimdall_cns_w_37.pdb:REMARK energies: -4645.85	-4645.85	84.1112	305.707	135.891	693.185	-619.245	-5259.63	0.904248	13.2272	0	1
heimdall_cns_w_3.pdb:REMARK energies: -4643.38	-4643.38	83.3164	268.137	130.921	675.209	-622.415	-5189.52	0.904044	10.0725	0	0	1	3
heimdall_cns_w_35.pdb:REMARK energies: -4634.34	-4634.34	94.9269	288.308	120.461	680.487	-565.84	-5261.21	1.01978	7.50601	0	0	0	0
heimdall_cns_w_46.pdb:REMARK energies: -4621.06	-4621.06	90.6757	309.267	131.486	679.841	-593.368	-5252.9	1.18755	12.7521	0	2
heimdall_cns_w_38.pdb:REMARK energies: -4609.81	-4609.81	95.1367	311.368	137.701	683.665	-607.038	-5242.74	1.09757	10.9997	0	0	1	3
heimdall_cns_w_17.pdb:REMARK energies: -4586.59	-4586.59	85.7149	274.786	115.141	684.73	-615.345	-5142.41	0.929413	9.86395	0	1
heimdall_cns_w_5.pdb:REMARK energies: -4530.99	-4530.99	87.6425	269.844	121.586	685.409	-574.598	-5144.68	1.00394	22.802	0	4
heimdall_cns_w_34.pdb:REMARK energies: -4530.25	-4530.25	86.9226	293.816	122.241	686.99	-575.424	-5163.79	1.21602	17.7815	0	1
heimdall_cns_w_40.pdb:REMARK energies: -4480.74	-4480.74	88.3198	286.485	143.467	680.538	-579.109	-5108	0.874374	6.69311	0	0	0	0
heimdall_cns_w_4.pdb:REMARK energies: -4765.9	4765.9	85.72	257.137	129.455	692.083	-644.508	-5294.64	0.83878	8.01644	0	1
